# Supplementary material for: Effects of a Concurrent Mixed-Modality (Telerehabilitation and Face-to-Face) Exercise Rehabilitation Program in a Patient with Multiple Myeloma Prior to Spinal Cord Transplantation: A Case Study
Source: Curr Oncol. 2025 May 16;32(5):282. doi: 10.3390/curroncol32050282 (PMC12109700; doi:10.3390/curroncol32050282)
Supplement: Supplementary file 1 [file curroncol-32-00282-s001.zip]

Archive with 1 entries (1 files):
- curroncol-3539933-Supplementary Materials V3.pdf
